# Supplementary material for: Determinants of COVID-19 vaccine acceptance and hesitancy among adolescents and youths aged 10-35 years in sub-Saharan African countries: A systematic review and meta-analysis
Source: PLoS One. 2024 Oct 7;19(10):e0310827. doi: 10.1371/journal.pone.0310827 (PMC11458002; doi:10.1371/journal.pone.0310827)
Supplement: S1 Appendix — (XLSX) [file pone.0310827.s002.xlsx]

## Sheet: Data-set-with-variables
Authors	Country	Adolencents	Year of Publication	Region	Sample Size	PR/Acceptance	A/Health Officer	OR-Health Officers	A/Vaccine Safety	OR-Vaccine Safety	A/Immunity	OR-Self Immunity	A/Effectiveness	OR-Effectiveness	A/Knowledge	OR-Knowledge	PR/Hesitance	H/Health Officer	OR-H-Health Officer	H/Vaccine Safety	OR-H-Vaccine Safety	H/Immunity	OR-H-Immunity	H/Effectiveness	OR-H-Effective	H/Knowledge	OR-H-Knowledge	Study Design	Study setting	Study Quality
Wang et al., 2022	Bukina Faso	Adolencents	2022	West Africa	590	327	0.57	1.76827	0.124	1.13202	0.619	1.85707	0.944	2.57024	0.807	2.24117	94	0.43	1.53726	0.876	2.40128	0.876	2.40128	0.056	1.0576	0.193	1.21288	Cross-Country	Community	10
Wang et al., 2022a	Ethopia	Adolencents	2022	East Africa	542	292	0.269	1.30866	0.133	1.14225	0.574	1.77535	0.963	2.61954	0.755	2.12761	92	0.731	2.07716	0.867	2.37976	0.867	2.37976	0.037	1.03769	0.245	1.27762	Cross-Country	Community	10
Wang et al., 2022b	Ghana	Adolencents	2022	West Africa	300	136	0.397	1.48736	0.197	1.21774	0.52	1.68203	0.977	2.65647	0.87	2.38691	92	0.603	1.82759	0.803	2.23223	0.803	2.23223	0.023	1.02327	0.13	1.13883	Cross-Country	Community	10
Wang et al., 2022c	Nigeria	Adolencents	2022	West Africa	610	300	0.367	1.4434	0.272	1.31259	0.559	1.74892	0.926	2.52439	0.923	2.51683	208	0.633	1.88325	0.728	2.07093	0.728	2.07093	0.074	1.07681	0.077	1.08004	Cross-Country	Community	10
Wang et al., 2022d	Tanzania	Adolencents	2022	East Africa	620	104	0.069	1.07144	0.152	1.16416	0.197	1.21774	0.926	2.52439	0.906	2.47441	210	0.931	2.53704	0.848	2.33497	0.848	2.33497	0.074	1.07681	0.094	1.09856	Cross-Country	Community	10
Kyei-Arthu., et 2022	Ghana	Adolencents	2022	West Africa	415	304	*	#VALUE!	0.733	2.08132	0.733	2.08132	0.99	2.69123	0.733	2.08132	110.8	*	#VALUE!	0.267	1.30604	0.267	1.30604	0.01	1.01005	0.267	1.30604	Cross-Section	Community	8
Mudenda et al., 2022	Zambia	Adolencents	2022	Southern Africa	998	127	*	#VALUE!	*	#VALUE!	*	#VALUE!	*	#VALUE!	0.578	1.78247	561	#VALUE!	#VALUE!	#VALUE!	#VALUE!	#VALUE!	#VALUE!	#VALUE!	#VALUE!	0.422	1.52501	Cross-section	Community	6
Faye et al., 2021	Bukinafaso	Adolencents	2021	West Africa	506	96	*	#VALUE!	0.615	1.84966	0.802	2.23	0.138	1.14798	0.802	2.23	152	#VALUE!	#VALUE!	0.385	1.46961	0.385	1.46961	0.862	2.36789	0.198	1.21896	Cross section	Community	8
Faye et al., 2021a	Senegal	Adolencents	2021	West Africa	149	91	*	#VALUE!	0.351	1.42049	0.685	1.98377	0.155	1.16766	0.685	1.98377	58	#VALUE!	#VALUE!	0.649	1.91363	0.649	1.91363	0.845	2.32798	0.315	1.37026	Cross-section	Community	8
Faye et al., 2021b	Sierra Leone	Adolencents	2021	West Africa	428	179	*	#VALUE!	0.595	1.81303	0.927	2.52692	0.082	1.08546	0.927	2.52692	18	#VALUE!	#VALUE!	0.405	1.4993	0.405	1.4993	0.918	2.50428	0.073	1.07573	Cross-section	Community	8
Faye et al., 2021c	Guinea	Adolencents	2021	West Africa	561	56	*	#VALUE!	0.82	2.2705	0.962	2.61693	0.285	1.32976	0.963	2.61954	309	#VALUE!	#VALUE!	0.18	1.19722	0.18	1.19722	0.715	2.04419	0.037	1.03769	Cross-section	Community	8
Faye et al., 2021d	Mali	Adolencents	2021	West Africa	598	180	*	#VALUE!	0.459	1.58249	0.838	2.31174	0.287	1.33242	0.838	2.31174	150	#VALUE!	#VALUE!	0.541	1.71772	0.541	1.71772	0.713	2.0401	0.162	1.17586	Cross section	Community	8
Mustafa et al., 2023	DR Congo	Adolencents	2023	Central Africa	522	172	0.129	1.13769	0.573	1.77358	0.947	2.57796	0.886	2.42541	0.399	1.49033	351	0.871	2.3893	0.427	1.53265	0.427	1.53265	0.114	1.12075	0.601	1.82394	Cross section	Community	9
Mudenda et al., 2022a	Zambia	Youths	2022	Southern Africa	326	78	0.197	1.21774	0.592	1.8076	0.038	1.03873	0.9233	2.51758	0.988	2.68586	246	0.803	2.23223	0.408	1.50381	0.408	1.50381	0.0767	1.07972	0.012	1.01207	Cross-section	University students	7
Raja et al., 2022	Sudan	Youths	2022	West Africa	220	121	0.298	1.34716	0.289	1.33509	0.793	2.21002	0.388	1.47403	*	#VALUE!	96	0.702	2.01778	0.711	2.03603	0.711	2.03603	0.612	1.84412	#VALUE!	#VALUE!	Cross section	University students	7
Obi et al., 2022	Nigeria	Youths	2022	West Africa	540	264	*	#VALUE!	*	#VALUE!	*	#VALUE!	*	#VALUE!	0.891	2.43757	276	#VALUE!	#VALUE!	#VALUE!	#VALUE!	#VALUE!	#VALUE!	#VALUE!	#VALUE!	0.109	1.11516	Cross section	University students	5
Mustapha et al., 2021	Nigeria	Youths	2021	West Africa	440	176	0.736	2.08757	*	#VALUE!	*	#VALUE!	*	#VALUE!	*	#VALUE!	264	0.264	1.30213	#VALUE!	#VALUE!	#VALUE!	#VALUE!	#VALUE!	#VALUE!	*	#VALUE!	Cross-section	University students	5
Berihun et al., 2022	Ethopia	Youths	2022	East Africa	442	226	0.816	2.26144	0.659	1.93286	0.699	2.01174	0.691	1.99571	0.708	2.02993	176	0.184	1.20202	0.341	1.40635	0.341	1.40635	0.309	1.36206	0.292	1.3391	Cross-section	University students	8
Aklil et al., 2022	Ethopia	Youths	2022	East Africa	626	277	*	#VALUE!	0.463	1.58883	0.519	1.68035	0.351	1.42049	0.468	1.5968	217	*	#VALUE!	0.537	1.71087	0.537	1.71087	0.649	1.91363	0.532	1.70233	Cross section	University students	6
Potgieter et al., 2022	South Africa	Youths	2022	Southern Africa	416	172	*	#VALUE!	0.595	1.81303	0.707	2.0279	0.67	1.95424	0.917	2.50177	33	#VALUE!	#VALUE!	0.405	1.4993	0.405	1.4993	0.33	1.39097	0.083	1.08654	Cross section	University students	6
Orok E et al., 2022	Nigeria	Youths	2022	West Africa	233	96	0.805	2.2367	0.485	1.62418	0.489	1.63068	*	#VALUE!	0.206	1.22875	73	0.195	1.21531	0.515	1.67364	0.515	1.67364	#VALUE!	#VALUE!	0.794	2.21223	Cross section	University students	6
Kanyike et al., 2021	Uganda	Youths	2021	East Africa	600	223	0.197	1.21774	0.069	1.07144	0.681	1.97585	0.718	2.05033	0.983	2.67246	184	0.803	2.23223	0.931	2.53704	0.931	2.53704	0.282	1.32578	0.017	1.01715	Cross section	University students	9
Osur et al., 2022	Kenya	Youths	2022	East Africa	665	279	0.616	1.85151	0.45	1.56831	0.642	1.90028	0.42	1.52196	0.605	1.83125	386	0.384	1.46815	0.55	1.73325	0.55	1.73325	0.58	1.78604	0.395	1.48438	Cross section	Community	9

## Sheet: Selected-Manuscripts
Authors	Country	Adolencents	Year of Publication	Region	Sample Size	PR/Acceptance	PR-1	PR/Hesitance	PR-2	Prevelence	Study Design	Study setting	Study Quality
Wang et al., 2022	Bukina Faso	Adolencents	2022	West Africa	590	327	0.554237	94	0.159322	55	Cross-Country	Community
Wang et al., 2022a	Ethopia	Adolencents	2022	East Africa	542	292	0.538745	92	0.169742	54	Cross-Country	Community
Wang et al., 2022b	Ghana	Adolencents	2022	West Africa	300	136	0.453333	92	0.306667	45	Cross-Country	Community
Wang et al., 2022c	Nigeria	Adolencents	2022	West Africa	610	300	0.491803	208	0.340984	49	Cross-Country	Community
Kyei-Arthu., et 2022	Ghana	Adolencents	2022	West Africa	415	304	0.491803	110.8	0.340984	49	Cross-Section	Community
Wang et al., 2022d	Tanzania	Adolencents	2022	East Africa	620	104	0.167742	210	0.33871	16	Cross-Country	Community
Mudenda et al., 2022	Zambia	Adolencents	2022	Southern Africa	998	127	0.127255	561	0.562124	33.4	Cross-section	Community
Faye et al., 2021	Bukinafaso	Adolencents	2021	West Africa	506	96	0.189723	152	0.300395	19	Cross section	Community
Faye et al., 2021a	Senegal	Adolencents	2021	West Africa	149	9	0.0604027	58	0.389262	11	Cross-section	Community
Faye et al., 2021b	Sierra Leone	Adolencents	2021	West Africa	428	179	0.418224	18	0.0420561	50	Cross-section	Community
Faye et al., 2021c	Guinea	Adolencents	2021	West Africa	561	56	0.0998217	309	0.550802	60	Cross-section	Community
Mudenda et al., 2022a	Zambia	Young Adults	2022	Southern Africa	326	78	0.239264	246	0.754601	24.5	Cross-section	University students
Raja et al., 2022	Sudan	Young Adults	2022	West Africa	220	121	0.55	96	0.436364	55.8	Cross section	University students
Obi et al., 2022	Nigeria	Young Adults	2022	West Africa	540	264	0.488889	276	0.511111	73	Cross section	University students
Mustapha et al., 2021	Nigeria	Young Adults	2021	West Africa	440	176	0.4	264	0.6	40	Cross-section Studt	University students
Berihun et al., 2022	Ethopia	Young Adults	2022	East Africa	442	226	0.511312	176	0.39819	56.2	Cross-section	University students
Aklil et al., 2022	Ethopia	Young Adults	2022	East Africa	626	277	0.442492	217	0.346645	34.2	Cross section	University students
Potgieter et al., 2022	South Africa	Young Adults	2022	Southern Africa	416	172	0.413462	33	0.0793269	77.1	Cross section	University students
Orok E et al., 2022	Nigeria	Young Adults	2022	West Africa	233	96	0.412017	73	0.313305	41.2	Cross section	University students
Kanyike et al., 2021	Uganda	Young Adults	2021	East Africa	600	223	0.371667	184	0.306667	37.3	Cross section	University students

## Sheet: Risk of Bias-Quality-Assessment
Authors	Q1	Q2	Q3	Q4	Q5	Q6	Q7	Q8	Q9					JBI Critical Appraisal Checklist for
Wang et al., 2022 [30]	Yes	Yes	Yes	Yes	Yes	Not Clear	Yes	Yes	Yes					analytical cross sectional studies
Kyei-Arthu [31]	Not Clear	Yes	Yes	Yes	Yes	Not	Yes	Yes	Yes
Mudenda et al., 2022 [32]	Yes	Yes	Yes	Yes	Yes	Not	Yes	Yes	Yes					Reviewer	______________________________________ Date_______________________________
Faye et al., 2021 [33]	Yes	Yes	Yes	Yes	Yes		Yes	Yes	Yes
Mustafa et al., 2023 [34]	Yes	Yes	Yes	Yes	Yes		Yes	Yes	Yes					Author_______________________________________ Year_________ Record Number_________
Mudenda et al., 2022 [35]	Yes	Yes	Yes	Yes	Yes		Yes	Yes	Yes
Raja et al., 2022 [36]	Yes	Yes	Yes	Yes	Yes	No	Yes	Yes	Yes						Yes	No	Unclear	Not applicable
Obi et al., 2022 [37]	Yes	Yes	Yes	Yes	Yes		Yes	Yes	Yes					1. Were the criteria for inclusion in the sample clearly defined?	□	□	□	□
Mustapha et al., 2021 [38]	Yes	Yes	Yes	Yes	Yes		Yes	Yes	Yes					2. Were the study subjects and the setting described in detail?	□	□	□	□
Berihun et al., 2022 [39]	Yes	Yes	Yes	Yes	Yes		Yes	Yes	Yes					3. Was the exposure measured in a valid and reliable way?	□	□	□	□
Aklil et al., 2022 [40]	Yes	Yes	Yes	Yes	Yes	No	Yes	Yes	Yes					4. Were objective, standard criteria used for measurement of the condition?	□	□	□	□
Potgieter et al., 2022 [41]	Yes	Yes	Yes	Yes	Yes		Yes	Yes	Yes					5. Were confounding factors identified?	□	□	□	□
Orok E et al., 2022 [42]	Yes	Yes	Yes	Yes	Yes		Yes	Yes	Yes					6. Were strategies to deal with confounding factors stated?	□	□	□	□
Kanyike et al., 2021 [43]	Yes	Yes	Yes	Yes	Yes		Yes	Yes	Yes					7. Were the outcomes measured in a valid and reliable way?	□	□	□	□
Osur et al., 2022 [44]	Yes	Yes	Yes	Yes	Yes	No	Yes	Yes	Yes					8. Was appropriate statistical analysis used?	□	□	□	□
														Overall appraisal:	Include	□	Exclude	□	Seek further info □
														Comments (Including reason for exclusion)
														________________________________________________________________________________________________________________________________________________________________________________________________________________________________________________________________________________________________

## Sheet: Retrived Literature
Authors	Title	Publication	Volume	Number	Pages	Year	Publisher	Outcome
Sam-Agudu, Nadia A; Quakyi, Nana Kofi; Masekela, Refiloe; Zumla, Alimuddin; Nachega, Jean B;	Children and adolescents in African countries should also be vaccinated for COVID-19	BMJ Global Health	7	2	e008315	2022	BMJ Specialist Journals	Rejected outside study scope
OBI, Andrew Ifeanyichukwu; UDI, Ese Meshach; ONONIGWE, Pius Ikenna; OBI, Julie Nkem; OBI, Regina Uwaoma; SANNEH, Bakary;	Determinants of willingness and level of COVID-19 vaccination uptake among intra-city transporters in Benin Metropolis, Nigeria	GSC Biological and Pharmaceutical Sciences	27	3	059-069	2024	GSC Biological and Pharmaceutical Sciences	Accepted with study scope
Coker, Modupe; Folayan, Morenike O; Michelow, Ian C; Oladokun, Regina E; Torbunde, Nguavese; Sam-Agudu, Nadia A;	Things must not fall apart: the ripple effects of the COVID-19 pandemic on children in sub-Saharan Africa	Pediatric Research	89	5	1078-1086	2021	Nature Publishing Group US New York	Focous on Effect of COVID-19
Cloete, Jeané; Kruger, Annelet; Masha, Maureen; du Plessis, Nicolette M; Mawela, Dini; Tshukudu, Mphailele; Manyane, Tabea; Komane, Lekwetji; Venter, Marietjie; Jassat, Waasila;	Paediatric hospitalisations due to COVID-19 during the first SARS-CoV-2 omicron (B. 1.1. 529) variant wave in South Africa: a multicentre observational study	The Lancet Child & Adolescent Health	6	5	294-302	2022	Elsevier	Different Study design
Impouma, Benido; Mboussou, Franck; Farham, Bridget; Makubalo, Lindiwe; Mwinga, Kasonde; Onyango, Adelheid; Sthreshley, Lisa; Akpaka, Kalu; Balde, Thierno; Atuhebwe, Phionah;	COVID-19 vaccination rollout in the World Health Organization African region: status at end June 2022 and way forward	Epidemiology & Infection	150		e143	2022	Cambridge University Press	Study group Different
Wang, Dongqing; Chukwu, Angela; Mwanyika-Sando, Mary; Abubakari, Sulemana Watara; Assefa, Nega; Madzorera, Isabel; Hemler, Elena C; Ismail, Abbas; Lankoande, Bruno; Mapendo, Frank;	COVID-19 vaccine hesitancy and its determinants among sub-Saharan African adolescents	PLOS Global Public Health	2	10	e0000611	2022	Public Library of Science San Francisco, CA USA	Accepted with study scope
Mallapaty, Smriti;	Will COVID become a disease of the young	Nature	595	7867	343-4	2021	Nature	Outside the scope of the study
Govender, Kaymarlin; Cowden, Richard Gregory; Nyamaruze, Patrick; Armstrong, Russell Murray; Hatane, Luann;	Beyond the disease: Contextualized implications of the COVID-19 pandemic for children and young people living in Eastern and Southern Africa	Frontiers in Public Health	8		504	2020	Frontiers Media SA	Focus on the Impact and not vaccination
Velavan, Thirumalaisamy P; Pollard, Andrew J; Kremsner, Peter G;	Herd immunity and vaccination of children for COVID-19	International Journal of Infectious Diseases	98		14-15	2020	Elsevier	Focus on Narratives
Kampmann, Beate; Okomo, Uduak;	COVID-19 vaccines for children in LMICs: another equity issue	The Lancet	398	10302	731-732	2021	Elsevier	Focus on Equity and not acceptance and hesitancy
Gittings, Lesley; Toska, Elona; Medley, Sally; Cluver, Lucie; Logie, Carmen H; Ralayo, Nokubonga; Chen, Jenny; Mbithi-Dikgole, Jane;	‘Now my life is stuck!’: Experiences of adolescents and young people during COVID-19 lockdown in South Africa	Global Public Health	16	6	947-963	2021	Taylor & Francis	Focus on Equity and not acceptance and hesitancy
Nachega, Jean B; Sam-Agudu, Nadia A; Masekela, Refiloe; van der Zalm, Marieke M; Nsanzimana, Sabin; Condo, Jeanine; Ntoumi, Francine; Rabie, Helena; Kruger, Mariana; Wiysonge, Charles S;	Addressing challenges to rolling out COVID-19 vaccines in African countries	The Lancet Global Health	9	6	e746-e748	2021	Elsevier	Different population and study area
Wang, Dongqing; Chukwu, Angela; Mwanyika-Sando, Mary; Abubakari, Sulemana Watara; Assefa, Nega; Madzorera, Isabel; Hemler, Elena C; Ismail, Abbas; Lankoande, Bruno; Mapendo, Frank;	Levels and determinants of COVID-19 vaccine hesitancy among sub-Saharan African adolescents	medRxiv			2022.05. 18.22275274	2022	Cold Spring Harbor Laboratory Press	Accepted with study scope
Mudenda, Steward; Mukosha, Moses; Godman, Brian; Fadare, Joseph O; Ogunleye, Olayinka O; Meyer, Johanna C; Skosana, Phumzile; Chama, Jacob; Daka, Victor; Matafwali, Scott K;	Knowledge, Attitudes, and Acceptance of COVID-19 Vaccines among Secondary School Pupils in Zambia: Implications for Future Educational and Sensitisation Programmes	Vaccines	10	12	2141	2022	Multidisciplinary Digital Publishing Institute	Accepted with study scope
Nachega, Jean B; Sam-Agudu, Nadia A; Mellors, John W; Zumla, Alimuddin; Mofenson, Lynne M;	Scaling up Covid-19 vaccination in Africa—lessons from the HIV pandemic	New England Journal of Medicine	385	3	196-198	2021	Mass Medical Soc	Population focus different from the study
Sharma, Ketaki; Koirala, Archana; Nicolopoulos, Katrina; Chiu, Clayton; Wood, Nicholas; Britton, Philip N;	Vaccines for COVID-19: Where do we stand in 2021?	Paediatric respiratory reviews	39		22-31	2021	Elsevier	Focuses on the narratives
Sam-Agudu, Nadia A; Rabie, Helena; Pipo, Michel Tshiasuma; Byamungu, Liliane Nsuli; Masekela, Refiloe; Van Der Zalm, Marieke M; Redfern, Andrew; Dramowski, Angela; Mukalay, Abdon; Gachuno, Onesmus W;	The critical need for pooled data on coronavirus disease 2019 in African children: an AFREhealth call for action through multicountry research collaboration	Clinical Infectious Diseases	73	10	1913-1919	2021	Oxford University Press US	Asess the need of vaccination
ElSayed, Doaa Ali; Bou Raad, Etwal; Bekhit, Salma A; Sallam, Malik; Ibrahim, Nada M; Soliman, Sarah; Abdullah, Reham; Farag, Shehata; Ghazy, Ramy Mohamed;	Validation and cultural adaptation of the parent attitudes about childhood vaccines (PACV) questionnaire in Arabic language widely spoken in a region with a high prevalence of COVID-19 vaccine hesitancy	Tropical Medicine and Infectious Disease	7	9	234	2022	MDPI	Different Study population
Álvarez-Iglesias, Alejandra; Garman, Emily; Lund, Crick;	Effects of COVID-19 on the economy and mental health of young people in South Africa: opportunities for strengthening social protection programmes by integrating mental health	South African Journal of Psychology	51	2	199-204	2021	SAGE Publications Sage UK: London, England	Focus on mental Health
Lima, Danielly Gonçalves Sombra; Figueiredo, Thânia Maria Rodrigues; Pereira, Yara Talita Gomes; Almino, Maria Auxiliadora Ferreira Brito; Pereira, Liliany Medeiros; de Menezes, Hildson Leandro; Araújo, Jaime Emanuel Brito; Junior, Jucier Gonçalves; Vieira, Nélio Barreto; de Carvalho, Sionara Melo Figueiredo;	The effects of the silence on south African children and adolescents against a global alert on the newly identified coronavirus variant: Omicron	Journal of Pediatric Nursing	65		e5	2022	Elsevier	Focus on the Impact and not vaccination
Makoni, Munyaradzi;	Keeping COVID-19 at bay in Africa	The Lancet Respiratory Medicine	8	6	553-554	2020	Elsevier	Narratives not vaccination and hesitancy
Faye, Sylvain Landry B; Krumkamp, Ralf; Doumbia, Seydou; Tounkara, Moctar; Strauss, Ricardo; Ouedraogo, Henri Gautier; Sagna, Tani; Mbawah, Abdul Karim; Doumbia, Cheick Oumar; Diouf, Souleymane;	Factors influencing hesitancy towards adult and child COVID-19 vaccines in rural and urban West Africa: A cross-sectional study	BMJ open	12	4	e059138	2022	British Medical Journal Publishing Group	Accepted with study scope
Ogunleye, Olayinka O; Godman, Brian; Fadare, Joseph O; Mudenda, Steward; Adeoti, Adekunle O; Yinka-Ogunleye, Adesola F; Ogundele, Sunday O; Oyawole, Modupe R; Schönfeldt, Marione; Rashed, Wafaa M;	Coronavirus disease 2019 (COVID-19) pandemic across africa: current status of vaccinations and implications for the future	Vaccines	10	9	1553	2022	MDPI	Population focus different from the study
Dulek, Daniel E; Ardura, Monica I; Green, Michael; Michaels, Marian G; Chaudhuri, Abanti; Vasquez, Luciola; Danziger‐Isakov, Lara; Posfay‐Barbe, Klara M; McCulloch, Mignon I; L’Huillier, Arnaud G;	Update on COVID‐19 vaccination in pediatric solid organ transplant recipients	Pediatric Transplantation	26	5	e14235	2022	Wiley Online Library	Different Study design
Russell, Fiona M; Greenwood, Brian;	Who should be prioritised for COVID-19 vaccination?	Human vaccines & immunotherapeutics	17	5	1317-1321	2021	Taylor & Francis	Equity issues
Oliveira, Eduardo A; Colosimo, Enrico A; e Silva, Ana Cristina Simões;	The need to study clinical outcomes in children and adolescents with COVID-19 from middle-and low-income regions	JAMA pediatrics				2022		Focus on Clinical Outcomes
Briggs, Datonye Christopher; Numbere, Tamuno-Wari;	COVID-19 and the Nigerian child: the time to act is now	The Pan African Medical Journal	35	Suppl 2		2020	African Field Epidemiology Network	Narratives not vaccination and hesitancy
Cooper, Sara; van Rooyen, Heidi; Wiysonge, Charles Shey;	COVID-19 vaccine hesitancy in South Africa: how can we maximize uptake of COVID-19 vaccines?	Expert review of vaccines	20	8	921-933	2021	Taylor & Francis	Population focus different from the study
Madhi, Shabir A; Kwatra, Gaurav; Myers, Jonathan E; Jassat, Waasila; Dhar, Nisha; Mukendi, Christian K; Nana, Amit J; Blumberg, Lucille; Welch, Richard; Ngorima-Mabhena, Nicoletta;	Population immunity and Covid-19 severity with Omicron variant in South Africa	New England Journal of Medicine	386	14	1314-1326	2022	Mass Medical Soc	Narratives not vaccination and hesitancy
Santibanez, Tammy A; Zhou, Tianyi; Black, Carla L; Vogt, Tara M; Murthy, Bhavini Patel; Pineau, Vicki; Singleton, James A;	Sociodemographic Variation in Early Uptake of COVID-19 Vaccine and Parental Intent and Attitudes Toward Vaccination of Children Aged 6 Months–4 Years—United States, July 1–29, 2022	Morbidity and Mortality Weekly Report	71	46	1479-1484	2022	Centers for Disease Control and Prevention	Population focus different from the study
Brüssow, Harald;	COVID‐19 and children: medical impact and collateral damage	Microbial Biotechnology	15	4	1035-1049	2022	Wiley Online Library	Narratives not vaccination and hesitancy
Ledford, Heidi;	Should children get COVID vaccines? What the science says	Nature	595	7869	638-639	2021	Nature	Outside the scope of the study
Powell, Annabel A; Kirsebom, Freja; Stowe, Julia; McOwat, Kelsey; Saliba, Vanessa; Ramsay, Mary E; Lopez-Bernal, Jamie; Andrews, Nick; Ladhani, Shamez N;	Effectiveness of BNT162b2 against COVID-19 in adolescents	The Lancet Infectious Diseases	22	5	581-583	2022	Elsevier	Outside the scope of the study
Gittings, Lesley; Price, Yusra; Kelly, Jane; Kannemeyer, Natasha; Thomas, Angelique; Medley, Sally; Ralayo, Nokubonga; Omollo, Vidalyne; Cluver, Lucie; Logie, Carmen H;	Health and development-related priorities and challenges of adolescents and young people: findings from South Africa and Kenya prior to and during COVID-19 pandemic	Psychology, Health & Medicine	27	sup1	193-218	2022	Taylor & Francis	Outside the scope of the study
Bono, Suzanna Awang; Siau, Ching Sin; Chen, Won Sun; Low, Wah Yun; Faria de Moura Villela, Edlaine; Pengpid, Supa; Hasan, M Tasdik; Sessou, Philippe; Ditekemena, John D; Amodan, Bob Omoda;	Adults’ acceptance of COVID-19 vaccine for children in selected lower-and middle-income countries	Vaccines	10	1	11	2021	MDPI	Outside the scope of the study
Walker, Kimberly K; Head, Katharine J; Owens, Heather; Zimet, Gregory D;	A qualitative study exploring the relationship between mothers’ vaccine hesitancy and health beliefs with COVID-19 vaccination intention and prevention during the early pandemic months	Human vaccines & immunotherapeutics	17	10	3355-3364	2021	Taylor & Francis	Outside the scope of the study
Eberhardt, Christiane Sigrid; Siegrist, Claire‐Anne;	Is there a role for childhood vaccination against COVID‐19?	Pediatric Allergy and Immunology	32	1	2016-09-01	2021	Wiley Online Library	Outside the scope of the study
George, Gavin; Strauss, Michael; Lansdell, Emma; Nadesan-Reddy, Nisha; Moroe, Nomfundo; Reddy, Tarylee; Eshun-Wilsonova, Ingrid; Moshabela, Mosa;	South African University Staff and Students’ Perspectives, Preferences, and Drivers of Hesitancy Regarding COVID-19 Vaccines: A Multi-Methods Study	Vaccines	10	8	1250	2022	MDPI	Outside the scope of the study
Obaro, Stephen;	COVID-19 herd immunity by immunisation: are children in the herd?	The Lancet Infectious Diseases	21	6	758-759	2021	Elsevier	Outside the scope of the study
Ioannidis, John PA;	COVID‐19 vaccination in children and university students	European journal of clinical investigation	51	11	e13678	2021	Wiley Online Library	Outside the scope of the study
Murewanhema, Grant; Mukwenha, Solomon; Dzinamarira, Tafadzwa; Mukandavire, Zindoga; Cuadros, Diego; Madziva, Roda; Chingombe, Innocent; Mapingure, Munyaradzi; Herrera, Helena; Musuka, Godfrey;	Optimising COVID-19 vaccination policy to mitigate SARS-CoV-2 transmission within schools in Zimbabwe	Vaccines	9	12	1481	2021	MDPI	Outside the scope of the study
Onovo, Amobi Andrew; Atobatele, Akinyemi; Kalaiwo, Abiye; Obanubi, Christopher; James, Ezekiel; Gado, Pamela; Odezugo, Gertrude; Ogundehin, Dolapo; Magaji, Doreen; Russell, Michele;	Using supervised machine learning and empirical Bayesian kriging to reveal correlates and patterns of COVID-19 disease outbreak in sub-Saharan Africa: exploratory data analysis	MedRxiv			2020.04. 27.20082057	2020	Cold Spring Harbor Laboratory Press	Outside the scope of the study
Zimmermann, Petra; Pittet, Laure F; Finn, Adam; Pollard, Andrew J; Curtis, Nigel;	Should children be vaccinated against COVID-19?	Archives of disease in childhood	107	3	e1-e8	2022	BMJ Publishing Group Ltd	Outside the scope of the study
Makadzange, Azure Tariro; Gundidza, Patricia; Lau, Charles; Dietrich, Janan; Beta, Norest; Myburgh, Nellie; Elose, Nyasha; Ndhlovu, Chiratidzo; James, Wilmot; Stanberry, Lawrence;	Attitudes to vaccine mandates among late adopters of COVID-19 vaccines in Zimbabwe	Vaccines	10	7	1090	2022	MDPI	Outside the scope of the study
Mmanga, Chilungamo; Ndasauka, Yamikani; Kainja, Jimmy; Kondowe, Fiskani; Mchenga, Martina; Maliwichi, Limbika; Nyamali, Simunye;	The world is coming to an end! COVID-19, depression, and anxiety among adolescents in Malawi	Frontiers in Psychiatry	13		2884	2023	Frontiers	Outside the scope of the study
Khatatbeh, Moawiah; Albalas, Samir; Khatatbeh, Haitham; Momani, Waleed; Melhem, Omar; Al Omari, Omar; Tarhini, Zeinab; A’aqoulah, Ashraf; Al-Jubouri, Mohammed; Nashwan, Abdulqadir J;	Children’s rates of COVID-19 vaccination as reported by parents, vaccine hesitancy, and determinants of COVID-19 vaccine uptake among children: a multi-country study from the Eastern Mediterranean Region	BMC Public Health	22	1	2024-11-01	2022	BioMed Central	Outside the scope of the study
Dangor, Z; Naidoo, KD; Saloojee, H; Madhi, SA;	Children caught in the long shadow of COVID-19	South African Journal of Child Health	15	4	182-184	2021	Health and Medical Publishing Group (HMPG)	Outside the scope of the study
Ajonina-Ekoti, Irene U; Ware, Kenric B; Nfor, Carine K; Akomoneh, Elvis A; Djam, Allain; Chia-Garba, Mary; Wepnyu, Gladys N; Awambeng, Derick; Abendong, Kenedy; Manjong, Florence T;	Covid-19 perceptions and vaccine hesitancy: Acceptance, attitude, and barriers among Cameroonians	Journal of the American Pharmacists Association	62	6	1823-1829	2022	Elsevier	Outside the scope of the study
Theron, Linda; Levine, Diane; Ungar, Michael;	Resilience to COVID-19-related stressors: Insights from emerging adults in a South African township	PLoS One	16	12	e0260613	2021	Public Library of Science San Francisco, CA USA	Outside the scope of the study
Velásquez, Sabina Rodriguez; Jacques, Léa; Dalal, Jyoti; Sestito, Paolo; Habibi, Zahra; Venkatasubramanian, Akarsh; Nguimbis, Benedict; Mesa, Sara Botero; Chimbetete, Cleophas; Keiser, Olivia;	The toll of COVID-19 on African children: a descriptive analysis on COVID-19-related morbidity and mortality among the pediatric population in sub-Saharan Africa	International Journal of Infectious Diseases	110		457-465	2021	Elsevier	Outside the scope of the study
Simeni Njonnou, Sylvain Raoul; Noumedem Anangmo, Nadia Christelle; Kemta Lekpa, Fernando; Noukeu Njinkui, Diomede; Enyama, Dominique; Ngongang Ouankou, Christian; Vounsia Balti, Eric; Mbono Samba Eloumba, Esther Astrid; Moulion Tapouh, Jean Roger; Choukem, Simeon Pierre;	The COVID-19 prevalence among children: hypotheses for low infection rate and few severe forms among this age group in Sub-Saharan Africa	Interdisciplinary Perspectives on Infectious Diseases	2021			2021	Hindawi	Outside the scope of the study
Folayan, Morenike Oluwatoyin; Arije, Olujide; Enemo, Amaka; Sunday, Aaron; Muhammad, Amira; Nyako, Hasiya Yunusa; Abdullah, Rilwan Mohammed; Okiwu, Henry; Lamontagne, Erik;	Associations between COVID-19 vaccine hesitancy and the experience of violence among women and girls living with and at risk of HIV in Nigeria	African journal of AIDS research	21	4	306-316	2022	Taylor & Francis	Outside the scope of the study
Bono, Suzanna Awang; Siau, Ching Sin; Chen, Won Sun; Low, Wah Yun; Faria de Moura Villela, Edlaine; Pengpid, Supa; Hasan, M Tasdik; Sessou, Philippe; Ditekemena, John D; Amodan, Bob Omoda;	Adults’ acceptance of COVID-19 vaccine for children in selected lower-and middle-income countries	Vaccines	10	1	11	2021	MDPI	Outside the scope of the study
Berihun, Gete; Walle, Zebader; Teshome, Daniel; Berhanu, Leykun; Derso, Mohammed;	COVID-19 vaccine acceptance and associated factors among college students in Dessie city, northeastern Ethiopia	Journal of multidisciplinary healthcare			1735-1746	2022	Taylor & Francis	Accepted with study scope
Potgieter, Nicoline; Kimmie-Dhansay, Faheema; Meyer, Ané; Marais, Savannah; Mansoor, Ismail; Mkololo, Yonela; Maakana, Masingita; Mhlongo, Sisipho; Makhoba, Sinenhlanhla; Mhlanga, Shalom;	COVID-19 vaccine hesitancy and its drivers among dental students at University of the Western Cape, South Africa	Health SA Gesondheid (Online)	27		2024-06-01	2022	Health SA Gesondheid	Accepted with study scope
Lesley Gittings	“Even if I’m well informed, I will never get it”: COVID-19 vaccine beliefs, intentions and acceptability among adolescents and young people in South Africa	South African Health Review 2021						Outside the scope of the study
alu ME, Oyinlola O, Ibekaku MC, Adandom II, Iwuagwu AO, Ezulike C, Nwachukwu EC, Uduonu	Mapping Review on the Uptake of the COVID-19 Vaccine among Adults in Africa Using the 5A's Vaccine Taxonomy.	Am J Trop Med Hyg.	97		PMID: 35533697;	2022	am J Trop Med Hyg	Outside the scope of the study
Mudenda, Steward;	COVID-19 Vaccine Hesitancy in Zambia: A Qualitative Study among Pharmacy Students at the University of Zambia	Sch. Acad. J. Pharm	11		200-208	2022		Accepted with study scope
Wake, Addisu Dabi;	The acceptance rate toward COVID-19 vaccine in Africa: a systematic review and meta-analysis	Global pediatric health	8		2333794X211048738	2021	SAGE Publications Sage CA: Los Angeles, CA	Different Study design
Wang, Dongqing; Chukwu, Angela; Mwanyika-Sando, Mary; Abubakari, Sulemana Watara; Assefa, Nega; Madzorera, Isabel; Hemler, Elena C; Ismail, Abbas; Lankoande, Bruno; Mapendo, Frank;	Levels and determinants of COVID-19 vaccine hesitancy among sub-Saharan African adolescents	medRxiv			2022.05. 18.22275274	2022	Cold Spring Harbor Laboratory Press	Accepted within the study inclusion criteria
Afolabi, Aanuoluwapo Adeyimika; Ilesanmi, Olayinka Stephen;	Dealing with vaccine hesitancy in Africa: the prospective COVID-19 vaccine context	Pan African Medical Journal	38	1		2021		Study design different
Gittings, Lesley; Casale, Marisa; Kannemeyer, Natasha; Rayalo, Nokubonga; Cluver, Lucie; Kelly, Jane; Logie, Carmen; Toska, Elona;	Even if I'm well informed, I will never get it”: COVID-19 vaccine beliefs, intentions and acceptability among adolescents and young people in South Africa	South African Health Review	2021	1	297-304	2021	Health Systems Trust (HST)	Population focus different from the study
Carcelen, Andrea C; Prosperi, Christine; Mutembo, Simon; Chongwe, Gershom; Mwansa, Francis D; Ndubani, Phillimon; Simulundu, Edgar; Chilumba, Innocent; Musukwa, Gloria; Thuma, Phil;	COVID-19 vaccine hesitancy in Zambia: a glimpse at the possible challenges ahead for COVID-19 vaccination rollout in sub-Saharan Africa	Human vaccines & immunotherapeutics	18	1	2024-06-01	2022	Taylor & Francis	Population focus different from the study
Musa, Sarah; Dergaa, Ismail; Abdulmalik, Mariam Ali; Ammar, Achraf; Chamari, Karim; Saad, Helmi Ben;	BNT162b2 COVID-19 vaccine hesitancy among parents of 4023 young adolescents (12–15 years) in Qatar	Vaccines	9	9	981	2021	MDPI	Population focus different from the study
Orok, Edidiong; Ndem, Ekpedeme; Daniel, Eunice;	Knowledge, attitude and perception of medical students on COVID-19 vaccines: A study carried out in a Nigerian University	Frontiers in Public Health	10		942283	2022	Frontiers Media SA	Accepted with study scope
Harapan, Harapan; Anwar, Samsul; Yufika, Amanda; Sharun, Khan; Gachabayov, Mahir; Fahriani, Marhami; Husnah, Milda; Raad, Rawan; Abdalla, Rashed YA; Adam, Rashed Y;	Vaccine hesitancy among communities in ten countries in Asia, Africa, and South America during the COVID-19 pandemic	Pathogens and global health	116	4	236-243	2022	Taylor & Francis	Population focus different from the study
Mutombo, Polydor Ngoy; Fallah, Mosoka P; Munodawafa, Davison; Kabel, Ahmed; Houeto, David; Goronga, Tinashe; Mweemba, Oliver; Balance, Gladys; Onya, Hans; Kamba, Roger S;	COVID-19 vaccine hesitancy in Africa: a call to action	The Lancet Global Health	10	3	e320-e321	2022	Elsevier	A narrative
Mudenda, Steward; Mukosha, Moses; Godman, Brian; Fadare, Joseph O; Ogunleye, Olayinka O; Meyer, Johanna C; Skosana, Phumzile; Chama, Jacob; Daka, Victor; Matafwali, Scott K;	Knowledge, Attitudes, and Acceptance of COVID-19 Vaccines among Secondary School Pupils in Zambia: Implications for Future Educational and Sensitisation Programmes	Vaccines	10	12	2141	2022	MDPI	Accepted with study scope
Raja, Saud Mohammed; Osman, Murwan Eissa; Musa, Abdelmageed Osman; Hussien, Asim Abdelmoneim; Yusuf, Kabirat;	COVID-19 vaccine acceptance, hesitancy, and associated factors among medical students in Sudan	Plos one	17	4	e0266670	2022	Public Library of Science San Francisco, CA USA	Accepted with study scope
Kaymarlin Govender ,1 Patrick Nyamaruze ,2 Neil McKerrow ,3 Anna Meyer-Weitz ,4 Richard G Cowden	COVID-19 vaccines for children and adolescents in Africa: aligning our priorities to situational realities	s. BMJ Global Health	7		e007839	2022	BMJ Global Health	Outside the scope of the study
Mustapha, Toheeb; Khubchandani, Jagdish; Biswas, Nirbachita;	COVID-19 vaccination hesitancy in students and trainees of healthcare professions: A global assessment and call for action	Brain, Behavior, & Immunity-Health	16			2021	Elsevier	Accepted with study scope
Sylvain Landry B. Faye	Factors influencing hesitancy towards adult and child COVID-19 vaccines in rural and urban West Africa: a cross-sectional study	BMJ Global Health	12		e059138	2022	BMJ Open	Outside the scope of the study
Aklil, Mastewal Belayneh; Temesgan, Wubedle Zelalem;	Knowledge and attitude towards COVID-19 vaccination and associated factors among college students in Northwest Ethiopia, 2021	Health services research and managerial epidemiology	9		23333928221098903	2022	SAGE Publications Sage CA: Los Angeles, CA	Accepted with study scope
Govender, Kaymarlin, Nyamaruze, Patrick, McKerrow, Neil, Meyer-Weitz, Anna, Cowden, Richard G	COVID-19 vaccines for children and adolescents in Africa: aligning our priorities to situational realities	BMJ Global Health	7	2	10.1136/bmjgh-2021-007839		BMJ Global Health	Population focus different from the study
Bono SA, Siau CS, Chen WS, Low WY, Faria de Moura Villela E, Pengpid S, Hasan MT, Sessou P, Ditekemena JD, Amodan BO, Hosseinipour MC, Dolo H, Siewe Fodjo JN, Colebunders R.	Adults' Acceptance of COVID-19 Vaccine for Children in Selected Lower- and Middle-Income Countries. Vaccines (Basel)	vaccines10010011	11	11	Dec 22;10(1	2021	Vaccines	Does not focus on Sub-saharan African Population
Kanyike, Andrew Marvin; Olum, Ronald; Kajjimu, Jonathan; Ojilong, Daniel; Akech, Gabriel Madut; Nassozi, Dianah Rhoda; Agira, Drake; Wamala, Nicholas Kisaakye; Asiimwe, Asaph; Matovu, Dissan;	Acceptance of the coronavirus disease-2019 vaccine among medical students in Uganda	Tropical medicine and health	49	1	37	2021	Springer	Accepted with study scope
Ba, Mouhamadou Faly; Faye, Adama; Kane, Babacar; Diallo, Amadou Ibra; Junot, Amandine; Gaye, Ibrahima; Bonnet, Emmanuel; Ridde, Valéry;	Factors associated with COVID-19 vaccine hesitancy in Senegal: A mixed study	Human Vaccines & Immunotherapeutics	18	5	2060020	2022	Taylor & Francis	Does not focus on Vaccine accetance and hesitancy
Roberts, James R; Thompson, David; Rogacki, Brianna; Hale, Jessica J; Jacobson, Robert M; Opel, Douglas J; Darden, Paul M;	Vaccine hesitancy among parents of adolescents and its association with vaccine uptake	Vaccine	33	14	1748-1755	2015	Elsevier	Does not focus on Vaccine accetance and hesitancy on COVID-19
Cadeddu, Chiara; Castagna, Carolina; Sapienza, Martina; Lanza, Teresa Eleonora; Messina, Rosaria; Chiavarini, Manuela; Ricciardi, Walter; De Waure, Chiara;	Understanding the determinants of vaccine hesitancy and vaccine confidence among adolescents: a systematic review	Human Vaccines & Immunotherapeutics	17	11	4470-4486	2021	Taylor & Francis	Different study design
Anjorin, AbdulAzeez A; Odetokun, Ismail A; Abioye, Ajibola I; Elnadi, Hager; Umoren, Mfon Valencia; Damaris, Bamu F; Eyedo, Joseph; Umar, Haruna I; Nyandwi, Jean B; Abdalla, Mena M;	Will Africans take COVID-19 vaccination?	PLoS One	16	12	e0260575	2021	Public Library of Science San Francisco, CA USA	Narratives not vaccination and hesitancy
Périères, Lauren; Séror, Valérie; Boyer, Sylvie; Sokhna, Cheikh; Peretti-Watel, Patrick;	Reasons given for non-vaccination and under-vaccination of children and adolescents in sub-Saharan Africa: A systematic review	Human Vaccines & Immunotherapeutics	18	5	2076524	2022	Taylor & Francis	Differe study design
Bagateli, Leonardo Evangelista; Saeki, Edna Yayoi; Fadda, Marta; Agostoni, Carlo; Marchisio, Paola; Milani, Gregorio Paolo;	COVID-19 vaccine hesitancy among parents of children and adolescents living in Brazil	Vaccines	9	10	1115	2021	MDPI	Population focus different from the study
Nachega, Jean B; Sam-Agudu, Nadia A; Machekano, Rhoderick N; Rabie, Helena; van der Zalm, Marieke M; Redfern, Andrew; Dramowski, Angela; O’Connell, Natasha; Pipo, Michel Tshiasuma; Tshilanda, Marc B;	Assessment of clinical outcomes among children and adolescents hospitalized with COVID-19 in 6 sub-Saharan African countries	JAMA pediatrics	176	3	e216436-e216436	2022	American Medical Association	Focus on Clinical Outcomes
